# Supplementary material for: Initial effective stress controls the nature of earthquakes
Source: Nat Commun. 2020 Oct 12;11:5132. doi: 10.1038/s41467-020-18937-0 (PMC7552404; doi:10.1038/s41467-020-18937-0)
Supplement: Supplementary file 2 — Source Data [file 41467_2020_18937_MOESM2_ESM.zip]

Archive with 2 entries (2 files):
- Experimental Data.xlsx
- Earthquakes data.zip
