# Supplementary material for: Initial effective stress controls the nature of earthquakes
Source: Nat Commun. 2020 Oct 12;11:5132. doi: 10.1038/s41467-020-18937-0 (PMC7552404; doi:10.1038/s41467-020-18937-0)
Supplement: Supplementary file 2 — Source Data [file 41467_2020_18937_MOESM2_ESM.zip › Experimental Data.xlsx]

## Sheet: Feuil1
Pc	Q	time	Tau0J	SneffJ	Pfsite	Pfopp	DtauJ	Tau0	Sn	Dtau	slip	Vs	Pf_mean	F_drop	Vr est	Vr_min	Vr_max
95	50	1251	71.9774	136.395	65.398	10.026	23.765	68.5647	134.425	19.7921	0.143933	38.45	22.7611	0.209137	60	0	2400
95	50	1774	48.0343	122.574	84.332	21.364	5.37418	49.0578	123.164	4.28065	0.0411299	7.48	40.7408	0.0656728	21.42	0	100
95	50	3110	38.8137	117.243	86.921	48.292	6.81593	44.531	120.544	6.21912	0.0719783	1.82	60.5707	0.12027	10.64	0	60
95	50	3173	29.666	111.983	85.96	49.378	1.49314	36.6588	116.021	1.16639	0.00973785	0.00198	61.5407	0.0296006	1.7	0.85	6.8
95	50	3232	27.9368	110.961	86.264	50.753	1.72399	35.7916	115.496	1.17205	0.0132982	0.001968	62.2868	0.0354193	0.6	0.3	2.4
95	50	3402	23.4452	108.394	86.801	55.293	2.70693	32.8287	113.812	2.73467	0.027724	0.1262	64.721	0.0619815	0.15	0.075	0.6
95	50	3515	18.8905	105.753	86.35	58.579	1.79385	29.6448	111.962	1.36203	0.0150001	0.004478	67.0106	0.046302	0.05	0.025	0.2
95	50	3611	16.6515	104.453	86.717	61.485	1.65131	28.331	111.196	1.28584	0.014743	0.005252	68.615	0.0460774	0.0206897	0.0103448	0.0827586
95	50	3779	12.7008	102.172	87.029	66.661	0.964769	25.7575	109.71	0.68293	0.00755799	0.0005942	72.4597	0.0324704	0.0142857	0.00714286	0.025
95	50	3853	11.6273	101.559	87.277	68.78	1.27529	25.1657	109.376	0.801524	0.00989397	0.005418	73.9442	0.0461807	0.0461538	0.0230769	0.138462
95	50	3943	9.94532	100.58	87.397	71.355	1.16084	24.2362	108.831	0.741911	0.00886044	0.001979	75.5903	0.0464525	0.026087	0.0130435	0.0782609
95	50	4295	5.00448	97.7557	88.091	79.813	0.568275	21.3859	107.214	0.452446	0.00413075	0.0001929	81.8524	0.0357332	0.009375	0.0046875	0.028125
60	50	989	39.1776	82.5338	64.305	20.617	6.99432	31.7432	78.2415	5.67833	0.0717993	0.6906	33.1654	0.141676	4.8	2.4	14.4
60	50	1131	29.5085	76.9568	56.277	32.953	2.38432	24.87	74.2788	1.0941	0.0140303	0.001669	39.8179	0.0642001	0.722892	0.361446	2.16867
60	50	1168	27.3888	75.7258	56.522	34.652	1.7732	23.7354	73.6165	1.24822	0.0138866	0.02497	41.4235	0.0516932	0.547945	0.273973	1.64384
60	50	1251	25.5753	74.6821	57.054	38.696	3.39431	22.5943	72.961	1.65953	0.0204448	0.1264	44.6977	0.113203	0.461538	0.230769	1.38462
60	50	1329	22.1098	72.6775	56.36	43.985	1.74723	20.9134	71.9868	1.0834	0.0137253	0.007418	48.5768	0.0724969	0.24	0.12	0.72
60	50	1358	20.4577	71.7332	56.433	45.379	2.81565	19.8105	71.3596	1.3632	0.0148158	0.02149	49.7815	0.128266	1	0.5	3
60	50	1442	17.1552	69.8341	55.144	51.581	1.88589	18.7578	70.7594	1.11966	0.0139983	0.008091	52.8858	0.111273	0.166667	0.0833333	0.5
30	50	310	22.8501	43.1879	22.719	11.093	3.15666	19.9507	41.4998	1.68671	0.0328234	0.09736	13.9125	0.107827	0.352941	0.176471	1.05882
30	50	330	20.7202	41.9728	23.385	11.27	2.6708	18.3612	40.6075	2.76983	0.025545	0.02567	14.4637	0.0970879	0.162162	0.0810811	0.486486
30	50	350	19.1847	41.0832	23.842	11.484	2.11581	17.1808	39.952	2.18696	0.0179302	0.008604	15.0413	0.0812464	0.06	0.03	0.18
30	50	371	17.6652	40.2142	24.247	11.764	1.8287	16.1669	39.3422	1.79975	0.015085	0.001879	15.582	0.0742405	0.0428571	0.0214286	0.128571
30	50	417	15.3444	38.8644	24.805	12.79	1.09017	14.6384	38.4436	0.907404	0.00800158	0.0001015	16.9322	0.0497061	0.0133333	0.00666667	0.04
30	50	540	12.2948	37.0933	25.556	17.782	0.793051	12.6074	37.2772	0.619953	0.00723801	0.004708	20.1663	0.0468513	0.0171429	0.00857143	0.0514286
